# Supplementary material for: The Portal Venous Pulsatility Index and Main Portal Vein Diameter as Surrogate Markers for Liver Fibrosis in Nonalcoholic Fatty Liver Disease and Metabolic-Dysfunction-Associated Steatotic Liver Disease
Source: Diagnostics (Basel). 2024 Feb 11;14(4):393. doi: 10.3390/diagnostics14040393 (PMC10888470; doi:10.3390/diagnostics14040393)
Supplement: Supplementary file 1 [file diagnostics-14-00393-s001.zip]

Archive with 1 entries (1 files):
- diagnostics-2847614-supplementary.pdf
